# Supplementary material for: Neural Mechanisms Generating Orientation Selectivity in the Retina
Source: Curr Biol. 2016 Jul 25;26(14):1802–15. doi: 10.1016/j.cub.2016.05.035 (PMC4963213; doi:10.1016/j.cub.2016.05.035)
Supplement: Table S1. Summary of Statistical Analyses Used in the Study, Related to Figures 1, 3, 4, 5, 6, S1, and S5 [file mmc2.xlsx]

## Sheet: Table S1
FIGURE 1	Measurement	Values	N	Statistics	Test Results	Effect Size (Cohen's d) ± 95% CI
Fig 1E left	Number of DS voxels per Z-plane (2-4 Z-planes each larva) (mean ± SEM)	Control: 672.3 ± 105.2; tenm3KO: 545.9 ± 119.0	Control: 23 larvae; tenm3KO: 22 larvae	Unpaired t-test (two-tailed)	p = 0.42; t = 0.79; df = 43	-0.23 (-0.82; 0.35)
Fig 1E centre	Number of OS voxels per Z-plane (2-4 Z-planes each larva) (mean ± SEM)	Control: 1308.6 ± 132.2; tenm3KO: 533.0 ± 72.9	Control: 23 larvae; tenm3KO: 22 larvae	Unpaired t-test with Welch's correction (two-tailed)	p < 0.0001; t = 5.13 df = 34.10 (***)	-1.49 (-2.15; -0.83)
Fig 1E right	Number of visually responsive and non-DS/non-OS voxels per Z-plane (2-4 Z-planes each larva) (mean ± SEM)	Visually responsive - Control: 12557 ± 741; tenm3KO: 9101 ± 815 non-DS/non-OS - Control: 10533 ± 602; tenm3KO: 8022 ± 690	Control: 23 larvae; tenm3KO: 22 larvae	Unpaired t-test (two-tailed)	Visually responsive p = 0.003; t = 3.14; df = 43 (**) non-DS/non-OS p = 0.0087; t = 2.74; df = 43 (**)	Visually responsive -0.92 (-1.53; -0.31) non-DS/non-OS -0.81 (-1.41; -0.20)
Fig 1F left	Relative frequency of DS voxels per Z-plane (2-4 Z-planes each larva) (mean ± SEM)	Control: 0.049 ± 0.007; tenm3KO: 0.050 ± 0.009	Control: 23 larvae; tenm3KO: 22 larvae	Unpaired t-test (two-tailed)	p = 0.94; t = 0.07; df = 43	0.02 (-0.56; 0.61)
Fig 1F centre	Relative frequency of OS voxels per Z-plane (2-4 Z-planes each larva) (mean ± SEM)	Control: 0.103 ± 0.008; tenm3KO: 0.060 ± 0.008	Control: 23 larvae; tenm3KO: 22 larvae	Unpaired t-test (two-tailed)	p = 0.0007; t = 3.63; df = 43 (***)	-1.07 (-1.69; -0.44)
Fig 1F right	Relative frequency of non-DS/non-OS voxels per Z-plane (2-4 Z-planes each larva) (mean ± SEM)	non-DS/non-OS - Control: 0.847 ± 0.010; tenm3KO: 0.888 ± 0.011	Control: 23 larvae; tenm3KO: 22 larvae	Unpaired t-test (two-tailed)	non-DS/non-OS p = 0.01; t = 2.69; df = 43 (**)	non-DS/non-OS 0.79 (0.18; 1.40)
Fig 1G	Cumulative distribution of DSI values across all voxels with OSI < 0.5	Control: 552733 voxels; tenm3KO: 446954 voxels	Control: 23 larvae; tenm3KO: 22 larvae	Two-sample Kolmogorov-Smirnov test	p < 0.0001; D = 0.054 (***)
Fig 1H	Cumulative distribution of OSI values across all voxels with DSI < 0.5	Control: 784344 voxels; tenm3KO: 519652 voxels	Control: 23 larvae; tenm3KO: 22 larvae	Two-sample Kolmogorov-Smirnov test	p < 0.0001; D = 0.096 (***)
FIGURE 3	Measurement	Values	N	Statistics	Test Results	Effect Size (Cohen's d) ± 95% CI
Fig 3B left	Number of DS voxels per Z-plane (2-4 Z-planes each larva) (mean ± SEM)	Control: 14.44 ± 3.57; Ablated: 11.88 ± 3.66	Control: 16 larvae; Ablated: 16 larvae	Unpaired t-test (two-tailed)	p = 0.62; t = 0.50; df = 30	-0.17 (-0.87; 0.52)
Fig 3B centre	Number of OS voxels per Z-plane (2-4 Z-planes each larva) (mean ± SEM)	Control: 328.00 ± 82.64; Ablated: 78.63 ± 20.91	Control: 16 larvae; Ablated: 16 larvae	Unpaired t-test with Welch's correction (two-tailed)	p = 0.0095; t = 2.92; df = 16.91 (**)	-1.01 (-1.74; -0.27)
Fig 3B right	Number of visually responsive and non-DS/non-OS voxels per Z-plane (2-4 Z-planes each larva) (mean ± SEM)	Visually responsive - Control: 4501 ± 411; Ablated: 4099 ± 603 non-DS/non-OS - Control: 4158 ± 356; Ablated: 4009 ± 597	Control: 16 larvae; Ablated: 16 larvae	Unpaired t-test (two-tailed)	Visually responsive p = 0.58; t = 0.54; df = 30 non-DS/non-OS p = 0.83; t = 0.21; df = 30	Visually responsive -0.19 (-0.88; 0.50) non-DS/non-OS -0.07 (-0.77; 0.62)
Fig 3C left	Relative frequency of DS voxels per Z-plane (2-4 Z-planes each larva) (mean ± SEM)	Control: 0.0039 ± 0.0011; Ablated: 0.0026 ± 0.0007	Control: 16 larvae; Ablated: 16 larvae	Unpaired t-test (two-tailed)	p = 0.35; t = 0.94; df = 30	-0.33 (-1.02; 0.37)
Fig 3C centre	Relative frequency of OS voxels per Z-plane (2-4 Z-planes each larva) (mean ± SEM)	Control: 0.0631 ± 0.0124; Ablated: 0.0211 ± 0.0048	Control: 16 larvae; Ablated: 16 larvae	Unpaired t-test with Welch's correction (two-tailed)	p = 0.0052; t = 3.14; df = 19.45 (**)	-1.08 (-1.83; -0.34)
Fig 3C right	Relative frequency of non-DS/non-OS voxels per Z-plane (2-4 Z-planes each larva) (mean ± SEM)	non-DS/non-OS - Control: 0.933 ± 0.012; Ablated: 0.976 ± 0.005	Control: 16 larvae; Ablated: 16 larvae	Unpaired t-test with Welch's correction (two-tailed)	non-DS/non-OS p = 0.0040; t = 3.25; df = 19.82 (**)	non-DS/non-OS 1.12 (0.37; 1.87)
Fig 3D	Cumulative distribution of DSI values across all voxels with OSI < 0.5	Control: 79789 voxels; Ablated: 78423 voxels	Control: 16 larvae; Ablated: 16 larvae	Two-sample Kolmogorov-Smirnov test	p < 0.0001; D = 0.106 (***)
Fig 3E	Cumulative distribution of OSI values across all voxels with DSI < 0.5	Control: 113506 voxels; Ablated: 90814 voxels	Control: 16 larvae; Ablated: 16 larvae	Two-sample Kolmogorov-Smirnov test	p < 0.0001; D = 0.115 (***)
FIGURE 4	Measurement	Values	N	Statistics	Test Results	Effect Size (Cohen's d) ± 95% CI
Fig 4F	Percentage of GCaMP5G+ cells co-localising with antigen+ cells (mean ± SD)	GABA: 54.22 ± 4.20%; Parv: 52.75 ± 3.02%; TH: 3.52 ± 1.13%; ChAT: 1.27 ± 1.62%; Glycine: 0.00 ± 0.00%	GABA: 13 retinae; Parv: 10 retinae; TH: 9 retinae; ChAT: 10 retinae; Glycine: 5 retinae
Fig 4G left	Number of DS voxels per Z-plane (2-4 Z-planes each larva) (mean ± SEM)	Control: 665.9 ± 101.3; Picrotoxin: 223.6 ± 72.13	15 larvae	Paired t-test (two-tailed)	p = 0.0030; t = 3.57; df = 14 (**)	-1.26 (-2.05; -0.48)
Fig 4G centre	Number of OS voxels per Z-plane (2-4 Z-planes each larva) (mean ± SEM)	Control: 1441.0 ± 228.9; Picrotoxin: 669.3 ± 153.8	15 larvae	Paired t-test (two-tailed)	p = 0.0043; t = 3.39; df = 14 (**)	-0.99 (-1.75; -0.24)
Fig 4G right	Number of visually responsive and non-DS/non-OS voxels per Z-plane (2-4 Z-planes each larva) (mean ± SEM)	Visually responsive - Control: 12366 ± 857; Picrotoxin: 12945 ± 1235 non-DS/non-OS - Control: 10259 ± 662; Picrotoxin: 12053 ± 1185	15 larvae	Paired t-test (two-tailed)	Visually responsive p = 0.60; t = 0.52; df = 14 non-DS/non-OS p = 0.13; t = 1.56; df = 14	Visually responsive 0.14 (-0.58; 0.85) non-DS/non-OS 0.47 (-0.26; 1.19)
Fig 4H left	Relative frequency of DS voxels per Z-plane (2-4 Z-planes each larva) (mean ± SEM)	Control: 0.050 ± 0.007; Picrotoxin: 0.017 ± 0.005	15 larvae	Paired t-test (two-tailed)	p = 0.0060; t = 3.23; df = 14 (**)	-1.25 (-2.03; -0.47)
Fig 4H centre	Relative frequency of OS voxels per Z-plane (2-4 Z-planes each larva) (mean ± SEM)	Control: 0.110 ± 0.013; Picrotoxin: 0.050 ± 0.010	15 larvae	Paired t-test (two-tailed)	p = 0.0020; t = 3.77 df = 14 (**)	-1.27 (-2.06; -0.49)
Fig 4H right	Relative frequency of non-DS/non-OS voxels per Z-plane (2-4 Z-planes each larva) (mean ± SEM)	non-DS/non-OS - Control: 0.838 ± 0.016; Picrotoxin: 0.931 ± 0.013	15 larvae	Paired t-test (two-tailed)	non-DS/non-OS p = 0.0006; t = 4.36; df = 14 (***)	non-DS/non-OS 1.52 (0.71; 2.34)
Fig 4I	Cumulative distribution of DSI values across all voxels with OSI < 0.5	Control: 365849 voxels; Picrotoxin: 393937 voxels	15 larvae	Two-sample Kolmogorov-Smirnov test	p < 0.0001; D = 0.172 (***)
Fig 4J	Cumulative distribution of OSI values across all voxels with DSI < 0.5	Control: 518475 voxels; Picrotoxin: 519652 voxels	15 larvae	Two-sample Kolmogorov-Smirnov test	p < 0.0001; D = 0.112 (***)
FIGURE 5	Measurement	Values	N	Statistics	Test Results	Effect Size (Cohen's d) ± 95% CI
Fig 5G	Relative frequency of tenm3+ AC types	I: 0.424 (53 cells); II: 0.192 (24 cells); III: 0.160 (20 cells); IV OFF: 0.080 (10 cells); IV ON: 0.080 (10 cells); V: 0.032 (4 cells); VI: 0.032 (4 cells)	125 cells (from 65 larvae)
Fig 5H	Dendritic field area of tenm3+ AC types (mean ± SD)	I: 463 ± 124 μm2; II: 1494 ± 442 μm2; III: 1559 ± 450 μm2; IV OFF: 2441 ± 652 μm2; IV ON: 2767 ± 820 μm2	117 cells	One-way ANOVA	p < 0.0001; F = 70.83 (***)
Fig 5I	Dendritic field eccentricity of tenm3+ AC types (mean ± SD)	I: 0.374 ± 0.100; II: 0.897 ± 0.042; III: 0.889 ± 0.053; IV OFF: 0.404 ± 0.118; IV ON: 0.3827 ± 0.104	117 cells	One-way ANOVA	p < 0.0001; F = 209.50 (***)
Fig 5L	Mean silhouette values for increasing number of clusters (mean ± SEM)	1: 0.0 ± 0.0; 2: 0.502 ± 0.016; 3: 0.553 ± 0.023; 4: 0.659 ± 0.018; 5: 0.709 ± 0.013; 6: 0.584 ± 0.023	117 cells
Fig 5M	Dendritic field area vs. number of cells	Data from Fig 5G and Fig 5H	117 cells	Second order polynomial (quadratic; Y=B0 + B1*X + B2*X^2) nonlinear fit with 95% confidence and prediction bands	B2 = 1.191; R2 = 0.76
Fig 5N	Observed vs. estimated frequency of tenm3+ AC types (in number of cells)	Observed from Fig 5G; Estimated - I: 60.90; II: 18.17; III: 17.09; IV OFF: 9.61; IV ON: 11.22	117 cells	Chi-square test (two-tailed)	p = 0.4723; 𝜒2 = 3.537; df = 4;
FIGURE 6	Measurement	Values	N	Statistics	Test Results	Effect Size (Cohen's d) ± 95% CI
Fig 6C	OSI across all voxels with DSI < 0.5 (mean ± SD)	tenm3+ ACs: 0.67 ± 0.29; BCs: 0.49 ± 0.28; RGCs: 0.52 ± 0.25	tenm3+ ACs: 20 larvae; BCs: 20 larvae; RGCs: 23 larvae
Fig 6D	Cumulative distribution of OSI values across all voxels with DSI < 0.5	tenm3+ ACs: 163959 voxels; BCs: 84228 voxels; RGCs: 784344 voxels	tenm3+ ACs: 20 larvae; BCs: 20 larvae; RGCs: 23 larvae	Two-sample Kolmogorov-Smirnov test	p < 0.0001; D = 0.280 (***)
Fig 6F	Frequency of OS cells among tenm3+ AC types	I: 0% (0/11 cells); II: 100% (5/5 cells); III: 100% (3/3 cell); IV OFF: 0% (0/5 cells); IV ON: 0% (0/4 cells); V: no cell found; VI: 0% (0/1 cell)	n = 29 cells from 27 larvae
Fig 6G	OSI vs. dendritic field eccentricity in OS type II and III tenm3+ ACs	scatter plot with linear regression fits to the data	n = 8 cells from 8 larvae	Spearman's correlation coefficient	r = 0.8024 p (two-tailed) = 0.0222 (*)
Fig 6H	Preferred stimulus orientation vs. dendritic field orientation in OS type II and III tenm3+ ACs	top: angular difference (in °) between preferred stimulus orientation and dendritic field orientation (1.18 ± 19.70° SD) bottom: scatter plot with reference line indicating x = y	n = 8 cells from 8 larvae	Spearman's correlation coefficient	r = 0.9341; p (two-tailed) = 0.0017 (**)
Fig 6J	Relative proportions (% of area under curves) of OS subpopulations in RGCs, BCs and tenm3+ ACs	tenm3+ ACs: Pop-1, 18.58; Pop-2, 56.50; Pop-3, 18.78; Pop-4, 6.14 RGCs: Pop-1, 34.25; Pop-2, 9.09; Pop-3, 16.34; Pop-4, 50.32 BCs: Pop-1, 58.22; Pop-2, 14.53; Pop-3, 5.95; Pop-4, 21.30	tenm3+ ACs: 20 larvae; BCs: 20 larvae; RGCs: 23 larvae
Fig 6K	Correlation between the frequency distribution of the four different OS populations in RGCs, BCs and tenm3+ ACs	correlation matrix showing colour-coded Spearman's correlation coefficients between the data reported in Fig 6L	4 values each group from the distribution of preferred stimulus orientation in tenm3+ ACs: 20 larvae; BCs: 20 larvae; RGCs: 23 larvae	Spearman's correlation coefficients	RGCs vs BCs: r = 0.8; RGCs vs tenm3+ ACs: r = -0.8 BCs vs tenm3+ ACs: r = -0.6
FIGURE S1	Measurement	Values	N	Statistics	Test Results	Effect Size (Cohen's d) ± 95% CI
Fig S1H left	Number of DS voxels per Z-plane (2-4 Z-planes each larva) (mean ± SEM)	Control: 660.0 ± 154.6; tenm3KO: 532.6 ± 113.5	Control: 12 larvae; tenm3KO: 13 larvae	Unpaired t-test (two-tailed)	p = 0.50; t = 0.67; df = 23	-0.26 (-1.05; 0.53)
Fig S1H centre	Number of OS voxels per Z-plane (2-4 Z-planes each larva) (mean ± SEM)	Control: 1250.0 ± 174.2; tenm3KO: 568.1 ± 58.9	Control: 12 larvae; tenm3KO: 13 larvae	Unpaired t-test with Welch's correction (two-tailed)	p = 0.0025; t = 3.70; df = 13.50 (**)	-1.48 (-2.37; -0.60)
Fig S1H right	Number of visually responsive and non-DS/non-OS voxels per Z-plane (2-4 Z-planes each larva) (mean ± SEM)	Visually responsive - Control: 11698 ± 1478; tenm3KO: 9648 ± 930 non-DS/non-OS - Control: 9788 ± 1292; tenm3KO: 8547 ± 820	Control: 12 larvae; tenm3KO: 13 larvae	Unpaired t-test (two-tailed)	Visually responsive p = 0.24; t = 1.19; df = 23 non-DS/non-OS p = 0.41; t = 0.82; df = 23	Visually responsive -0.46 (-1.26; 0.33) non-DS/non-OS -0.32 (-1.11; 0.47)
Fig S1I left	Relative frequency of DS voxels per Z-plane (2-4 Z-planes each larva) (mean ± SEM)	Control: 0.051 ± 0.008; tenm3KO: 0.052 ± 0.007	Control: 12 larvae; tenm3KO: 13 larvae	Unpaired t-test (two-tailed)	p = 0.90; t = 0.12; df = 23	0.05 (-0.74; 0.83)
Fig S1I centre	Relative frequency of OS voxels per Z-plane (2-4 Z-planes each larva) (mean ± SEM)	Control: 0.112 ± 0.016; tenm3KO: 0.061 ± 0.005	Control: 12 larvae; tenm3KO: 13 larvae	Unpaired t-test with Welch's correction (two-tailed)	p = 0.0099; t = 3.00; df = 13.28 (**)	-1.20 (-2.06; -0.35)
Fig S1I right	Relative frequency of non-DS/non-OS voxels per Z-plane (2-4 Z-planes each larva) (mean ± SEM)	non-DS/non-OS - Control: 0.835 ± 0.020; tenm3KO: 0.885 ± 0.007	Control: 12 larvae; tenm3KO: 13 larvae	Unpaired t-test with Welch's correction (two-tailed)	non-DS/non-OS p = 0.0399; t = 2.25; df = 14.34 (*)	non-DS/non-OS 0.90 (0.08; 1.72)
Fig S1J	Cumulative distribution of DSI values across all voxels with OSI < 0.5	Control: 231055 voxels; tenm3KO: 228647 voxels	Control: 12 larvae; tenm3KO: 13 larvae	Two-sample Kolmogorov-Smirnov test	p < 0.0001; D = 0.077(***)
Fig S1K	Cumulative distribution of OSI values across all voxels with DSI < 0.5	Control: 555343 voxels; tenm3KO: 306317 voxels	Control: 12 larvae; tenm3KO: 13 larvae	Two-sample Kolmogorov-Smirnov test	p < 0.0001; D = 0.165 (***)
FIGURE S5	Measurement	Values	N	Statistics	Test Results	Effect Size (Cohen's d) ± 95% CI
Fig S5A left	Number of DS voxels per Z-plane (2-4 Z-planes each larva) (mean ± SEM)	Control: 1355.0 ± 166.1 Strychnine: 1032.0 ± 161.8	11 larvae	Paired t-test (two-tailed)	p = 0.0909; t = 1.87; df = 10	-0.57 (-1.42; 0.28)
Fig S5A centre	Number of OS voxels per Z-plane (2-4 Z-planes each larva) (mean ± SEM)	Control: 1321.0 ± 137.3; Strychnine: 1035.0 ± 109.7	11 larvae	Paired t-test (two-tailed)	p = 0.0699; t = 2.02; df = 10	-0.67 (-1.53; 0.19)
Fig S5A right	Number of visually responsive and non-DS/non-OS voxels per Z-plane (2-4 Z-planes each larva) (mean ± SEM)	Visually responsive - Control: 17098 ± 585; Strychnine: 16654 ± 1051 non-DS/non-OS - Control: 14423 ± 457; Strychnine: 14587 ± 956	11 larvae	Paired t-test (two-tailed)	Visually responsive p = 0.65; t = 0.46; df = 10 non-DS/non-OS p = 0.86; t = 0.17; df = 10	Visually responsive -0.15 (-0.99; 0.69) non-DS/non-OS 0.06 (-0.77; 0.90)
Fig S5B left	Relative frequency of DS voxels per Z-plane (2-4 Z-planes each larva) (mean ± SEM)	Control: 0.078 ± 0.010; Strychnine: 0.062 ± 0.010	11 larvae	Paired t-test (two-tailed)	p = 0.1349; t = 1.62; df = 10	-0.48 (-1.33; 0.37)
Fig S5B centre	Relative frequency of OS voxels per Z-plane (2-4 Z-planes each larva) (mean ± SEM)	Control: 0.075 ± 0.006; Strychnine: 0.062 ± 0.006	11 larvae	Paired t-test (two-tailed)	p = 0.1806; t = 1.43; df = 10	-0.63 (-1.48; 0.23)
Fig S5B right	Relative frequency of non-DS/non-OS voxels per Z-plane (2-4 Z-planes each larva) (mean ± SEM)	non-DS/non-OS - Control: 0.845 ± 0.014; Strychnine: 0.875 ± 0.013	11 larvae	Paired t-test (two-tailed)	non-DS/non-OS p = 0.0897; t = 1.87; df = 10	non-DS/non-OS 0.63 (-0.22; 1.49)
Fig S5C	Cumulative distribution of DSI values across all voxels with OSI < 0.5	Control: 451770 voxels; Strychnine: 449739 voxels	11 larvae	Two-sample Kolmogorov-Smirnov test	p < 0.0001; D = 0.044 (***)
Fig S5D	Cumulative distribution of OSI values across all voxels with DSI < 0.5	Control: 531548 voxels; Strychnine: 535692 voxels	11 larvae	Two-sample Kolmogorov-Smirnov test	p < 0.0001; D = 0.040 (***)
Fig S5H left	Number of DS voxels per Z-plane (2-4 Z-planes each larva) (mean ± SEM)	Moving: 617.9 ± 123.0	9 larvae
Fig S5H centre	Number of OS voxels per Z-plane (2-4 Z-planes each larva) (mean ± SEM)	Moving: 683.4 ± 152.2; Static: 153.7 ± 41.2	9 larvae	Paired t-test (two-tailed)	p = 0.0076; t = 3.54; df = 8 (**)	-1.51 (-2.56; -0.46)
Fig S5H right	Number of visually responsive and non-DS/non-OS voxels per Z-plane (2-4 Z-planes each larva) (mean ± SEM)	Visually responsive - Moving: 14210 ± 1085; Static: 4489 ± 539 non-DS/non-OS - Moving: 12908 ± 1014; Static: 4335 ± 518	9 larvae	Paired t-test (two-tailed)	Visually responsive p < 0.0001; t = 13.26; df = 8 (***) non-DS/non-OS p < 0.0001; t = 11.19; df = 8 (***)	Visually responsive -3.60 (-5.10; -2.11) non-DS/non-OS -3.38 (-4.82; -1.94)
Fig S5I left	Relative frequency of DS voxels per Z-plane (2-4 Z-planes each larva) (mean ± SEM)	Moving: 0.046 ± 0.009	9 larvae
Fig S5I centre	Relative frequency of OS voxels per Z-plane (2-4 Z-planes each larva) (mean ± SEM)	Moving: 0.045 ± 0.008; Static: 0.033 ± 0.006	9 larvae	Paired t-test (two-tailed)	p = 0.30; t = 1.08; df = 8	-0.56 (-1.51; 0.38)
Fig S5I right	Relative frequency of non-DS/non-OS voxels per Z-plane (2-4 Z-planes each larva) (mean ± SEM)	non-DS/non-OS - Moving: 0.907 ± 0.013; Static: 0.966 ± 0.006	9 larvae	Paired t-test (two-tailed)	non-DS/non-OS p = 0.0125; t = 3.20; df = 8 (*)	non-DS/non-OS 1.83 (0.73; 2.94)
